# Supplementary material for: Assessing causal estimates of the association of obesity-related traits with coronary artery disease using a Mendelian randomization approach
Source: Sci Rep. 2018 May 8;8:7146. doi: 10.1038/s41598-018-25305-y (PMC5940685; doi:10.1038/s41598-018-25305-y)
Supplement: Supplementary file 2 — Supplementary Tables [file 41598_2018_25305_MOESM2_ESM.xlsx]

## Sheet: ST 1
Supplementary Table 1: Association results of individual BMI SNPs.
SNP	Effect allele	Other allele	Effect allele frequency	GIANT Consortium				CARDIoGRAM Consortium
				Number	Beta	SE	P-val	Number	Beta	SE	P-val
rs1000940	G	A	0.225	321836	0.0192	0.0034	1.28e-08	70690	-0.0091901	0.0162722	0.57223
rs10132280	A	C	0.3333	321797	-0.023	0.0034	1.14e-11	75209	-0.0169764	0.0164594	0.302347
rs1016287	T	C	0.325	321969	0.0229	0.0034	2.25e-11	82039	0.0254175	0.0155782	0.102763
rs10182181	A	G	0.5	321759	-0.0307	0.0031	8.78e-24	76302	-0.0009032	0.0143625	0.949855
rs10733682	A	G	0.425	320727	0.0174	0.0031	1.83e-08	67010	0.0212797	0.0159796	0.182967
rs10938397	A	G	0.5667	320955	-0.0402	0.0031	3.21e-38	71709	-0.0349131	0.0158698	0.0278084
rs10968576	G	A	0.2917	322061	0.0249	0.0033	6.61e-14	82125	0.00811	0.0149361	0.587144
rs11030104	A	G	0.8	322103	0.0414	0.0038	5.56e-28	80999	0.034644	0.0176464	0.0496195
rs11057405	A	G	0.0917	314111	-0.0307	0.0055	2.02e-08	62941	0.0214346	0.0303253	0.479677
rs11165643	C	T	0.425	320730	-0.0218	0.0031	2.07e-12	82081	-0.0007751	0.0139775	0.955779
rs1167827	A	G	0.4583	306238	-0.0202	0.0033	6.33e-10	66976	-0.0190735	0.0161314	0.237052
rs11727676	C	T	0.075	296401	-0.0358	0.0064	2.55e-08	69578	0.0253447	0.0328393	0.440246
rs12286929	G	A	0.4333	321903	0.0217	0.0031	1.31e-12	84007	0.0001851	0.0137839	0.989288
rs12429545	G	A	0.9	312934	-0.0334	0.0047	1.09e-12	69382	-0.0480905	0.0233712	0.0396211
rs12940622	A	G	0.4583	322032	-0.0182	0.0031	2.49e-09	82515	0.005711	0.0139071	0.681326
rs12986742	C	T	0.5	233833	0.0212	0.0037	1.01e-08	77764	0.0116796	0.0143846	0.416821
rs13021737	A	G	0.125	318287	-0.0601	0.004	1.11e-50	82596	-0.0186889	0.0186117	0.315308
rs13078960	T	G	0.8167	322135	-0.0297	0.0039	1.74e-14	81965	0.0258172	0.0172515	0.134518
rs13107325	C	T	0.8833	321461	-0.0477	0.0068	1.83e-12	49897	-0.0049381	0.0424663	0.907429
rs13191362	A	G	0.8	321902	0.0277	0.0048	7.34e-09	83262	0.0116552	0.0206397	0.57228
rs1516725	T	C	0.0917	320644	-0.0451	0.0046	1.89e-22	81844	0.0279354	0.0200233	0.162971
rs1528435	T	C	0.5833	321924	0.0178	0.0031	1.2e-08	81771	-0.0047002	0.0142509	0.741537
rs16851483	G	T	0.9083	233929	-0.0483	0.0077	3.55e-10	79073	-0.0188109	0.0284759	0.508874
rs16951275	C	T	0.225	322098	-0.0311	0.0037	1.91e-17	82499	-0.0513109	0.0169611	0.0024846
rs17001654	C	G	0.8417	233722	-0.0306	0.0053	7.76e-09	82948	-0.0126514	0.0189136	0.503557
rs17024393	C	T	0.04167	297874	0.0658	0.0088	7.03e-14	68568	0.0139407	0.0448792	0.756084
rs17066856	C	T	0.1333	319773	-0.0395	0.0055	6.23e-13	81313	-0.0361935	0.0240537	0.132403
rs17094222	C	T	0.2083	321770	0.0249	0.0038	5.94e-11	83593	-0.0059791	0.0171708	0.72768
rs17405819	C	T	0.3667	322085	-0.0224	0.0033	2.07e-11	82344	-0.0015648	0.0149631	0.916712
rs17724992	A	G	0.6917	319588	0.0194	0.0035	3.42e-08	78864	0.0493236	0.016573	0.002919
rs1808579	T	C	0.475	322032	-0.0167	0.0031	4.17e-08	76440	-0.0096342	0.0142861	0.500074
rs1928295	C	T	0.425	321979	-0.0188	0.0031	7.91e-10	80942	0.00052	0.0140084	0.970387
rs2033529	G	A	0.2583	321917	0.019	0.0033	1.39e-08	75755	-0.0061959	0.015743	0.693902
rs2033732	C	T	0.7583	321406	0.0192	0.0035	4.89e-08	77981	-0.0253631	0.0169077	0.133591
rs205262	A	G	0.7333	315542	-0.0221	0.0035	1.75e-10	79121	-0.0614484	0.0158908	0.0001102
rs2112347	G	T	0.375	322019	-0.0261	0.0031	6.19e-17	81987	-0.0088627	0.0145155	0.541485
rs2121279	T	C	0.1167	322065	0.0245	0.0044	2.31e-08	82244	0.0032328	0.0203383	0.873707
rs2176598	T	C	0.2	316848	0.0198	0.0036	2.97e-08	81858	0.0247371	0.0161872	0.126464
rs2207139	G	A	0.1	322019	0.0447	0.004	4.13e-29	81950	0.0170642	0.0184515	0.35506
rs2245368	T	C	0.7583	205675	-0.0317	0.0057	3.19e-08	22270	-0.0303632	0.0508183	0.550183
rs2287019	C	T	0.85	300921	0.036	0.0042	4.59e-18	53194	0.045534	0.0243882	0.0618941
rs2365389	C	T	0.6583	316768	0.02	0.0031	1.63e-10	82158	0.0136276	0.0141377	0.335086
rs2820292	A	C	0.4917	321707	-0.0195	0.0031	1.83e-10	83068	-0.0359029	0.0139328	0.0099703
rs29941	A	G	0.3333	321970	-0.0182	0.0033	2.41e-08	78954	0.0044497	0.0149645	0.766197
rs3101336	T	C	0.3509	316872	-0.0334	0.0031	2.66e-26	77774	-0.005948	0.0144044	0.679656
rs3736485	A	G	0.425	321398	0.0176	0.0031	7.41e-09	82315	-0.0091099	0.0140328	0.51622
rs3817334	C	T	0.55	321959	-0.0262	0.0031	5.15e-17	83334	-0.0219146	0.0140731	0.119424
rs3849570	A	C	0.3667	284339	0.0188	0.0034	2.6e-08	81950	0.0390811	0.0255511	0.126133
rs3888190	A	C	0.3583	321930	0.0309	0.0031	3.14e-23	79757	0.0042697	0.026276	0.870916
rs4256980	G	C	0.725	320028	0.0209	0.0031	2.9e-11	82357	-0.0150656	0.0145207	0.299491
rs4740619	T	C	0.5333	321887	0.0179	0.0031	4.56e-09	82461	0.0154694	0.0139524	0.26755
rs4889606	G	A	0.3583	321887	-0.0183	0.0031	4.86e-09	82097	0.0079138	0.0145294	0.58598
rs543874	G	A	0.2667	322008	0.0482	0.0039	2.62e-35	82777	-0.004636	0.0176779	0.793131
rs6477694	C	T	0.3583	322048	0.0174	0.0031	2.67e-08	80792	-0.026955	0.0143101	0.0596142
rs6567160	C	T	0.2833	321958	0.0556	0.0036	3.93e-53	81741	0.024367	0.0162294	0.13325
rs657452	A	G	0.4167	313651	0.0227	0.0031	5.48e-13	77592	0.0174996	0.0144619	0.22626
rs6656785	G	A	0.3833	321410	0.0217	0.0031	3.83e-12	83108	-0.0085392	0.0143415	0.551562
rs6804842	A	G	0.425	321463	-0.0185	0.0031	2.48e-09	81754	-0.0016094	0.0143525	0.910716
rs7138803	G	A	0.5583	322092	-0.0315	0.0031	8.15e-24	75174	0.0006419	0.0148916	0.965621
rs7141420	T	C	0.6167	321970	0.0235	0.0031	1.23e-14	83402	0.0018271	0.0137989	0.894661
rs758747	C	T	0.7333	308688	-0.0225	0.0037	7.47e-10	52737	0.0613185	0.022987	0.0076412
rs7599312	G	A	0.7083	322024	0.022	0.0034	1.17e-10	78420	0.0016027	0.0158173	0.919291
rs7899106	A	G	0.95	321770	-0.0395	0.0071	2.96e-08	81181	0.0163075	0.0299225	0.58576
rs7903146	T	C	0.25	322130	-0.0234	0.0034	1.11e-11	78157	0.0192779	0.0151581	0.203447
rs879620	C	T	0.4083	233835	-0.0244	0.004	1.06e-09	69983	-0.0162418	0.0165458	0.326284
rs9400239	C	T	0.7	321988	0.0188	0.0033	1.61e-08	81833	0.0348705	0.0153139	0.0227834
rs9579083	G	C	0.7667	233807	-0.0295	0.0047	3.46e-10	81521	-0.018092	0.0175836	0.303523
rs9926784	T	C	0.7917	316274	0.0265	0.0042	1.85e-10	82921	-0.0011797	0.0185331	0.949245
SNP positions are reported according to Build 36 and their alleles are coded based on the positive strand. Number of observations, effect allele frequency, beta, standard error, and P-value are based on the corresponding meta-analysis of GWAS datasets.

## Sheet: ST 2
Supplementary Table 2: Association results of individual HC SNPs.
SNP	Effect allele	Other allele	Effect allele frequency	GIANT Consortium				CARDIoGRAM Consortium
				Number	Beta	SE	P-val	Number	Beta	SE	P-val
rs10132280	A	C	0.3333	212943	-0.022	0.0038	4.8e-09	75209	-0.0169764	0.0164594	0.302347
rs10929925	C	A	0.65	207648	0.019	0.0036	4.5e-08	81409	0.0098484	0.0143797	0.49342
rs10938397	A	G	0.5667	212679	-0.03	0.0037	9.3e-17	71709	-0.0349131	0.0158698	0.0278084
rs11057405	A	G	0.0917	206966	-0.04	0.0063	2.1e-10	62941	0.0214346	0.0303253	0.479677
rs11165623	A	G	0.4833	213003	0.022	0.0035	3e-10	81707	-0.002677	0.0139651	0.847982
rs11672660	C	T	0.825	196630	0.028	0.0045	7.1e-10	56405	0.0455886	0.023595	0.0533438
rs11676272	G	A	0.4828	173252	0.026	0.0039	3.8e-11	54254	-0.0102899	0.0156686	0.511361
rs12086130	T	C	0.1	208534	0.038	0.0063	2.6e-09	82428	-0.015715	0.0236099	0.50566
rs1294409	T	C	0.6167	212932	-0.02	0.0037	3e-08	82356	0.0001867	0.0145275	0.989748
rs13098327	G	A	0.8167	212954	-0.027	0.0044	1.2e-09	83302	0.0216474	0.0171514	0.206899
rs1351394	T	C	0.4833	211550	0.023	0.0035	6.4e-11	81712	-0.0155282	0.0139522	0.265725
rs13695	C	T	0.725	193712	-0.024	0.0044	4.3e-08	53218	0.0227675	0.0223427	0.308196
rs143384	A	G	0.6	212401	-0.026	0.0038	3.9e-12	63290	-0.020705	0.0179428	0.248521
rs1516725	T	C	0.0917	211562	-0.031	0.0054	1e-08	81844	0.0279354	0.0200233	0.162971
rs1548457	T	C	0.625	145309	-0.025	0.0045	1.7e-08	78580	-0.0202929	0.0143587	0.157572
rs1561277	C	A	0.775	204324	0.024	0.0041	6e-09	72599	0.0276948	0.0349329	0.427894
rs16894959	C	T	0.1	211629	0.037	0.0049	9.6e-14	82508	0.0692887	0.0202501	0.0006224
rs16905212	C	T	0.325	213019	-0.021	0.0038	1.9e-08	81907	0.0029531	0.0152812	0.846761
rs17024393	C	T	0.04167	188855	0.063	0.01	2.8e-10	68568	0.0139407	0.0448792	0.756084
rs17066856	C	T	0.1333	211334	-0.036	0.0063	6.3e-09	81313	-0.0361935	0.0240537	0.132403
rs1808579	T	C	0.475	212943	-0.023	0.0035	2.1e-10	76440	-0.0096342	0.0142861	0.500074
rs2112347	G	T	0.375	212969	-0.025	0.0036	9.7e-12	81987	-0.0088627	0.0145155	0.541485
rs2206277	T	C	0.0917	212990	0.039	0.0046	3.1e-17	81175	0.0087407	0.0184125	0.634992
rs2293576	A	G	0.3667	207188	-0.023	0.0038	2.1e-09	79904	-0.010613	0.0151061	0.482328
rs2301573	T	C	0.925	212759	-0.035	0.0062	2.1e-08	62050	-0.0031055	0.024982	0.901069
rs2820443	C	T	0.3	212934	0.034	0.0039	4.9e-18	82291	-0.0324465	0.0151613	0.0323479
rs3087591	A	G	0.625	210812	-0.021	0.0038	2.5e-08	81792	0.0035358	0.0151594	0.815575
rs355838	T	G	0.3667	212863	-0.022	0.0036	1.6e-09	83465	0.0185452	0.0143633	0.196649
rs3800229	T	G	0.6917	212969	0.021	0.0038	3.2e-08	79369	0.0206747	0.0154666	0.18131
rs3888190	A	C	0.3583	212905	0.035	0.0036	9.4e-22	79757	0.0042697	0.026276	0.870916
rs4132228	C	T	0.7667	213020	-0.021	0.0039	3.1e-08	79148	-0.0198742	0.0153292	0.194805
rs4883723	G	A	0.875	211749	-0.032	0.0051	5.2e-10	63108	-0.026285	0.0233057	0.259391
rs4889606	G	A	0.3583	212877	-0.021	0.0036	8.8e-09	82097	0.0079138	0.0145294	0.58598
rs543874	G	A	0.2667	212988	0.045	0.0045	1.8e-23	82777	-0.004636	0.0176779	0.793131
rs6163	C	A	0.6083	204421	-0.021	0.0037	1.6e-08	79359	0.0565928	0.0142007	6.74e-05
rs6265	C	T	0.825	213004	0.034	0.0045	1.5e-14	81013	0.0438917	0.0182742	0.0163131
rs6569648	T	C	0.7583	213013	-0.029	0.0042	6.5e-12	80905	0.0192704	0.0162866	0.236729
rs663129	A	G	0.2833	211241	0.05	0.0042	1.4e-32	82409	0.0213649	0.0161128	0.184854
rs6678622	T	C	0.4167	213017	0.022	0.0037	1.1e-09	72301	0.0165122	0.0154012	0.283661
rs6755502	T	C	0.125	212720	-0.054	0.0047	2.4e-30	80921	-0.0222327	0.0191216	0.244951
rs7138803	G	A	0.5583	212993	-0.029	0.0037	1.9e-15	75174	0.0006419	0.0148916	0.965621
rs7144011	T	G	0.275	212943	0.03	0.0042	8.6e-13	83563	-0.0254572	0.0168379	0.130559
rs7183263	G	T	0.475	212465	0.019	0.0036	4.8e-08	76672	0.0101178	0.0145936	0.488121
rs7531118	T	C	0.3917	212859	-0.024	0.0037	4e-11	67140	-0.0031959	0.0161115	0.842762
rs7632381	T	C	0.5167	212802	-0.036	0.0035	5.3e-24	83906	0.0452712	0.0139211	0.001146
rs7903146	T	C	0.25	210777	-0.026	0.0039	2.1e-11	78157	0.0192779	0.0151581	0.203447
rs798528	A	C	0.7	212948	0.021	0.0038	1.7e-08	81977	-0.0058127	0.0152869	0.703768
rs806794	G	A	0.275	206648	-0.032	0.004	2.8e-16	79438	-0.0137208	0.0157757	0.38444
rs879620	C	T	0.4083	145362	-0.029	0.0047	8.9e-10	69983	-0.0162418	0.0165458	0.326284
rs887912	T	C	0.3167	210792	0.022	0.0039	1.6e-08	82122	0.0244948	0.0155736	0.115755
rs951252	G	A	0.525	213009	-0.028	0.0035	4.5e-15	79303	0.0311006	0.0141459	0.0279091
rs9939973	A	G	0.475	212772	0.07	0.0036	2.3e-86	84100	0.0263532	0.0141119	0.0618395
SNP positions are reported according to Build 36 and their alleles are coded based on the positive strand. Number of observations, effect allele frequency, beta, standard error, and P-value are based on the corresponding meta-analysis of GWAS datasets.

## Sheet: ST 3
Supplementary Table 3: Association results of individual HCadjBMI SNPs.
SNP	Effect allele	Other allele	Effect allele frequency	GIANT Consortium				CARDIoGRAM Consortium
				Number	Beta	SE	P-val	Number	Beta	SE	P-val
rs10123368	T	C	0.8	210933	-0.026	0.0044	5e-09	78583	0.0041665	0.0174676	0.81147
rs10140922	T	G	0.375	143568	-0.03	0.0046	4.6e-11	81675	0.0057389	0.014399	0.690215
rs10195252	T	C	0.5583	210403	-0.023	0.0036	1.1e-10	77823	0.0145046	0.0143764	0.313012
rs1046934	C	A	0.375	210450	0.023	0.0037	5.5e-10	62997	0.0133068	0.0168437	0.429519
rs1053593	G	T	0.3417	202070	-0.021	0.0038	3.9e-08	79351	0.0262383	0.0144724	0.0698342
rs10748128	T	G	0.3583	197305	0.023	0.004	4e-09	56352	-0.011301	0.0205852	0.583013
rs10804591	A	C	0.85	210953	-0.038	0.0044	7.4e-18	79015	0.0352116	0.0168863	0.0370494
rs10950949	A	C	0.6167	201716	0.021	0.0038	1.5e-08	80537	0.013028	0.0142821	0.361668
rs10958476	T	C	0.8583	199716	-0.028	0.0046	8.8e-10	64518	0.0031607	0.0199364	0.87403
rs11205303	C	T	0.3583	196314	0.041	0.004	5.8e-25	55796	0.0020706	0.0218555	0.924521
rs11242	C	T	0.575	204637	-0.027	0.0036	6.3e-14	84229	0.0078049	0.0138118	0.572011
rs11612228	T	C	0.3167	181613	0.023	0.0041	2.8e-08	78876	0.0084025	0.0147795	0.569678
rs1173771	A	G	0.475	210986	0.026	0.0036	6.1e-13	82440	-0.0331353	0.0141952	0.0195825
rs12086130	T	C	0.1	206610	0.037	0.0063	2.8e-09	82428	-0.015715	0.0236099	0.50566
rs12207675	C	T	0.1333	211077	0.041	0.0055	1.1e-13	82498	0.0140003	0.0219511	0.523608
rs1254257	T	C	0.7167	143808	-0.029	0.0048	9.1e-10	81999	-0.0150608	0.015076	0.317799
rs12817549	C	T	0.4333	210856	-0.029	0.0036	2.2e-16	82301	0.0215523	0.013979	0.123133
rs1294410	C	T	0.625	210861	-0.029	0.0037	1.7e-15	82226	-0.0015671	0.0145633	0.91431
rs12980348	T	G	0.625	210456	-0.029	0.0036	8.8e-16	75069	0.005868	0.0157056	0.708686
rs1351394	T	C	0.4833	210068	0.025	0.0035	4.9e-13	81712	-0.0155282	0.0139522	0.265725
rs1388251	G	A	0.2583	211029	-0.023	0.004	2.1e-08	81984	-0.0113327	0.0157851	0.472796
rs143384	A	G	0.6	209682	-0.044	0.0038	1.1e-31	63290	-0.020705	0.0179428	0.248521
rs1545552	A	G	0.2917	208132	-0.029	0.004	6.1e-13	58866	-0.0235407	0.0202931	0.246034
rs1662837	C	T	0.275	210825	0.028	0.0038	1.4e-13	81854	0.0023026	0.0149732	0.877783
rs16894959	C	T	0.1	210242	0.036	0.005	3.2e-13	82508	0.0692887	0.0202501	0.0006224
rs169797	A	G	0.75	204594	0.024	0.004	9.7e-10	81749	0.0079006	0.0159859	0.621147
rs17193922	C	G	0.6167	198589	-0.024	0.004	1.4e-09	72964	0.027866	0.0168576	0.0983266
rs1727294	G	A	0.8	208707	-0.032	0.0043	8.3e-14	81666	-0.0087087	0.0165288	0.598277
rs17346473	G	A	0.2167	210431	0.03	0.004	2.9e-14	81362	-0.0080946	0.0154155	0.599515
rs17819328	G	T	0.45	209843	-0.023	0.0037	8.6e-10	79638	0.0305449	0.0149247	0.0406969
rs1812175	A	G	0.1917	211054	-0.059	0.0048	1.6e-34	80892	-0.0203026	0.0193386	0.293788
rs181553	G	A	0.3167	210832	-0.029	0.0038	8.9e-15	82472	-0.0032235	0.0148604	0.828269
rs2034088	T	C	0.6167	210737	0.021	0.0036	4.8e-09	82195	-0.0037906	0.0139067	0.785181
rs2098771	A	G	0.6667	196732	-0.022	0.0041	3.6e-08	57849	-0.0231979	0.0248434	0.350426
rs2247341	G	A	0.5833	211076	-0.023	0.0037	6.5e-10	84128	-0.000323	0.014219	0.981877
rs2326788	A	G	0.3083	210499	-0.022	0.0036	1.5e-09	78796	0.0147063	0.0145168	0.311035
rs2377058	A	G	0.75	210642	-0.023	0.0038	6.9e-10	70202	0.0010125	0.0158472	0.949058
rs2597513	C	T	0.125	210951	0.033	0.0059	2e-08	79470	0.0304373	0.0228292	0.182446
rs2638953	C	G	0.6333	207847	0.024	0.0038	2e-10	82468	-0.0023502	0.0148555	0.874297
rs2820443	C	T	0.3	211030	0.048	0.0039	1.5e-35	82291	-0.0324465	0.0151613	0.0323479
rs3747579	C	T	0.2667	210715	-0.023	0.004	6.6e-09	78667	0.0084466	0.0158748	0.594672
rs3748656	T	C	0.2	210890	-0.024	0.0042	6.1e-09	81751	-0.0067394	0.0171128	0.693714
rs3791679	A	G	0.725	210979	0.038	0.0041	1.2e-20	78209	-0.0278951	0.017259	0.106036
rs42235	C	T	0.6583	208455	-0.036	0.0039	8.4e-20	79317	0.0242656	0.0157427	0.123223
rs4243400	G	A	0.5	210478	0.025	0.0036	2.7e-12	71789	-0.0041191	0.0153656	0.788641
rs4246307	G	A	0.4917	143549	0.024	0.0043	4.2e-08	77334	-0.0199877	0.0142009	0.159278
rs4369779	C	T	0.7417	210787	0.035	0.0044	3.3e-15	75774	0.0105877	0.0176973	0.549663
rs473902	T	G	0.9417	184792	0.058	0.0075	6.6e-15	79082	0.0144723	0.029333	0.621745
rs4973517	C	T	0.25	175930	-0.029	0.0045	1.9e-10	56265	0.0064244	0.0180317	0.721629
rs558003	G	A	0.9583	199267	-0.049	0.0063	3.8e-15	83637	0.0351308	0.0230765	0.127918
rs561341	T	G	0.825	211106	-0.031	0.005	3.3e-10	82576	0.0153676	0.0190013	0.41865
rs606452	A	C	0.1583	210552	0.029	0.0051	9.7e-09	75461	-0.0751443	0.0224212	0.0008038
rs6470764	T	C	0.1917	210864	-0.039	0.0045	8.4e-18	82112	-0.0190852	0.0175088	0.275697
rs6501392	A	G	0.5167	211005	-0.021	0.0035	2.4e-09	82391	0.0460286	0.0138898	0.0009202
rs6556079	A	G	0.5917	143741	-0.028	0.0045	4.5e-10	82126	-0.0056127	0.0143492	0.695686
rs6570509	T	G	0.2583	197803	-0.045	0.004	1.2e-29	81880	0.0132918	0.0156844	0.396743
rs6739772	G	A	0.7667	210702	0.022	0.0039	1.2e-08	78090	0.0085804	0.0158369	0.587956
rs6845078	T	C	0.1583	207534	-0.035	0.0051	9e-12	61107	0.0498129	0.0214476	0.0202038
rs686320	C	G	0.0917	199308	-0.038	0.0055	6.8e-12	82461	-0.0095044	0.020265	0.639066
rs7008867	G	A	0.7917	211066	-0.024	0.0041	6e-09	84068	-0.0103444	0.0164217	0.528746
rs7187776	G	A	0.3667	210057	0.02	0.0036	4e-08	79726	0.0043803	0.0258251	0.865314
rs7223966	G	A	0.675	211080	-0.029	0.0039	1.7e-13	82496	-0.0165589	0.0154125	0.282652
rs724016	A	G	0.5167	211032	-0.048	0.0035	7.5e-43	83341	0.0436106	0.0139677	0.0017947
rs7759938	C	T	0.3583	211029	0.028	0.0038	1.9e-13	77926	-0.0218253	0.015197	0.150957
rs798497	A	G	0.7167	210942	0.035	0.0038	3.6e-20	82486	-0.0051055	0.015287	0.738394
rs806794	G	A	0.275	204203	-0.046	0.004	2e-31	79438	-0.0137208	0.0157757	0.38444
rs849141	G	A	0.7083	211081	-0.032	0.0039	1.6e-16	81008	-0.0196528	0.0151508	0.194581
rs894345	T	C	0.375	210876	-0.02	0.0036	1e-08	78846	0.0108536	0.0142681	0.446841
rs9388766	C	T	0.6667	211072	-0.028	0.0039	7.5e-13	79226	0.0186118	0.0154078	0.227068
rs978332	T	C	0.75	211009	-0.026	0.0039	2.3e-11	84081	0.0005756	0.015115	0.969624
rs9890032	C	G	0.625	207385	0.026	0.0037	2e-12	84017	-0.0218541	0.0142801	0.125919
rs991967	C	A	0.1897	210314	0.022	0.0038	6.5e-09	81570	0.005371	0.0157621	0.73329
rs9993613	G	T	0.4917	143494	-0.027	0.0045	6.8e-10	81444	0.0110166	0.0140326	0.432413
SNP positions are reported according to Build 36 and their alleles are coded based on the positive strand. Number of observations, effect allele frequency, beta, standard error, and P-value are based on the corresponding meta-analysis of GWAS datasets.

## Sheet: ST 4
Supplementary Table 4: Association of individual WC SNPs.
SNP	Effect allele	Other allele	Effect allele frequency	GIANT Consortium				CARDIoGRAM Consortium
				Number	Beta	SE	P-val	Number	Beta	SE	P-val
rs10132280	A	C	0.3333	231985	-0.022	0.0037	2.2e-09	75209	-0.0169764	0.0164594	0.302347
rs10767658	C	G	0.3583	225754	0.031	0.0037	3.3e-17	82230	0.0273276	0.0150607	0.0696011
rs10840100	G	A	0.725	232029	0.02	0.0035	5.4e-09	84071	-0.0133504	0.0143967	0.353756
rs10938397	A	G	0.5667	231679	-0.032	0.0035	6.1e-20	71709	-0.0349131	0.0158698	0.0278084
rs10968576	G	A	0.2917	232050	0.025	0.0036	1.2e-11	82125	0.00811	0.0149361	0.587144
rs11165623	A	G	0.4833	232057	0.02	0.0034	5.2e-09	81707	-0.002677	0.0139651	0.847982
rs12429545	G	A	0.9	222998	-0.031	0.0052	2.5e-09	69382	-0.0480905	0.0233712	0.0396211
rs1516725	T	C	0.0917	230610	-0.031	0.0051	1.7e-09	81844	0.0279354	0.0200233	0.162971
rs16894959	C	T	0.1	230687	0.026	0.0048	3.4e-08	82508	0.0692887	0.0202501	0.0006224
rs16996700	T	C	0.7	231903	0.023	0.0037	1.5e-09	83667	0.0081753	0.015457	0.596873
rs17066856	C	T	0.1333	230221	-0.037	0.006	9e-10	81313	-0.0361935	0.0240537	0.132403
rs17381664	C	T	0.425	232022	0.022	0.0035	4.2e-10	72488	0.0137644	0.0153179	0.368874
rs2033529	G	A	0.2583	232010	0.021	0.0037	1.7e-08	75755	-0.0061959	0.015743	0.693902
rs2112347	G	T	0.375	232028	-0.025	0.0035	3.2e-13	81987	-0.0088627	0.0145155	0.541485
rs2287019	C	T	0.85	217525	0.035	0.0046	1.7e-14	53194	0.045534	0.0243882	0.0618941
rs2293576	A	G	0.3667	226024	-0.022	0.0036	9.4e-10	79904	-0.010613	0.0151061	0.482328
rs2325036	A	C	0.5917	232048	0.023	0.0035	2.1e-11	81968	0.0032722	0.0142224	0.818035
rs2489623	C	A	0.5583	231857	0.019	0.0034	3.4e-08	84067	0.0072806	0.0138025	0.597857
rs2531992	A	G	0.1667	232034	-0.028	0.0048	3e-09	69164	-0.0044602	0.0230628	0.846649
rs2820292	A	C	0.4917	231899	-0.019	0.0034	2.4e-08	83068	-0.0359029	0.0139328	0.0099703
rs3127553	G	A	0.3667	231815	0.023	0.0035	1.6e-10	81908	0.0207113	0.0145806	0.155472
rs3849570	A	C	0.3667	196103	0.021	0.0038	2.2e-08	81950	0.0390811	0.0255511	0.126133
rs4776970	T	A	0.3417	230989	-0.02	0.0035	2.3e-08	82551	-0.0476185	0.0145312	0.0010492
rs6163	C	A	0.6083	225708	-0.019	0.0035	3.7e-08	79359	0.0565928	0.0142007	6.74e-05
rs633715	C	T	0.2667	218883	0.043	0.0043	3.3e-23	82467	-0.00395	0.017476	0.821183
rs6440003	G	A	0.5167	231985	-0.021	0.0034	2.9e-10	84038	0.0447286	0.0138662	0.0012565
rs6545714	G	A	0.375	232046	0.022	0.0035	1.9e-10	82292	0.018726	0.0143851	0.192999
rs6567160	C	T	0.2833	231894	0.048	0.004	2.6e-33	81741	0.024367	0.0162294	0.13325
rs6755502	T	C	0.125	231849	-0.051	0.0045	2e-30	80921	-0.0222327	0.0191216	0.244951
rs7138803	G	A	0.5583	232059	-0.028	0.0035	1.6e-15	75174	0.0006419	0.0148916	0.965621
rs7144011	T	G	0.275	232007	0.033	0.0041	9.4e-16	83563	-0.0254572	0.0168379	0.130559
rs7239883	G	A	0.3167	231731	0.021	0.0035	2.3e-09	78759	0.0007699	0.0146369	0.958052
rs749671	A	G	0.375	232060	-0.019	0.0035	3.2e-08	82133	-0.0054465	0.0141162	0.699622
rs7498665	G	A	0.3583	230193	0.034	0.0035	1.4e-22	76351	0.0158306	0.0144714	0.273989
rs7531118	T	C	0.3917	231912	-0.027	0.0035	1.5e-14	67140	-0.0031959	0.0161115	0.842762
rs7550711	T	C	0.0339	212149	0.058	0.0098	3.4e-09	76021	-0.0255442	0.0437846	0.559619
rs7903146	T	C	0.25	232078	-0.022	0.0037	3.9e-09	78157	0.0192779	0.0151581	0.203447
rs806794	G	A	0.275	225694	-0.022	0.0037	2.1e-09	79438	-0.0137208	0.0157757	0.38444
rs929641	A	G	0.6167	231976	0.021	0.0034	1.2e-09	78729	-0.0111251	0.0142706	0.435638
rs9400239	C	T	0.7	232015	0.024	0.0036	1.9e-11	81833	0.0348705	0.0153139	0.0227834
rs943005	T	C	0.1	232080	0.039	0.0044	7.2e-19	79354	0.0200886	0.0184711	0.276786
SNP positions are reported according to Build 36 and their alleles are coded based on the positive strand. Number of observations, effect allele frequency, beta, standard error, and P-value are based on the corresponding meta-analysis of GWAS datasets.

## Sheet: ST 5
Supplementary Table 5: Association results of individual WCadjBMI SNPs.
SNP	Effect allele	Other allele	Effect allele frequency	GIANT Consortium				CARDIoGRAM Consortium
				Number	Beta	SE	P-val	Number	Beta	SE	P-val
rs10041657	A	G	0.2167	230824	0.025	0.004	2.9e-10	81890	-0.0456261	0.0167904	0.0065798
rs10748826	C	T	0.4224	195019	-0.023	0.0037	3.4e-10	57746	-0.012728	0.0154369	0.409648
rs11144688	G	A	0.9083	214513	0.034	0.006	1.9e-08	69952	-0.0527005	0.0317063	0.0964831
rs11205277	G	A	0.3898	215898	0.027	0.0036	1.3e-13	53225	0.0120997	0.0201446	0.54808
rs12207675	C	T	0.1333	231322	0.031	0.0052	3.1e-09	82498	0.0140003	0.0219511	0.523608
rs12317176	T	C	0.6167	230924	0.02	0.0035	5.9e-09	81333	0.0422978	0.0148208	0.0043179
rs12330322	C	T	0.775	229015	0.022	0.004	3.2e-08	78720	-0.0064835	0.016981	0.702604
rs12493901	G	A	0.5417	230668	0.021	0.0034	8.3e-10	81842	0.006884	0.0140575	0.624346
rs12608504	A	G	0.3417	228998	0.02	0.0036	1.5e-08	78579	0.0066316	0.0147786	0.653627
rs12656497	T	C	0.4833	231223	0.022	0.0034	2e-10	81040	-0.0339502	0.0141572	0.0164812
rs12679556	G	T	0.2083	225056	0.026	0.0039	1.3e-11	82403	0.0293663	0.0163087	0.0717573
rs12700664	C	T	0.5167	227892	0.019	0.0034	2.4e-08	63450	-0.0260939	0.0170417	0.125726
rs12991495	T	C	0.675	229964	0.028	0.0037	6.2e-14	83181	0.0047703	0.0153735	0.756338
rs13083798	A	G	0.5417	230391	0.02	0.0034	3.4e-09	81891	-0.003974	0.0139763	0.776151
rs13210323	A	C	0.725	231199	0.022	0.0038	1.4e-08	84123	-0.0114345	0.0156451	0.464861
rs1344674	A	G	0.5167	231241	-0.024	0.0033	4.3e-13	79750	0.0435198	0.0144364	0.0025733
rs16957304	A	G	0.95	151917	0.059	0.011	2.5e-08	80216	0.0371593	0.0359717	0.301597
rs17451107	T	C	0.625	227636	0.026	0.0036	1.3e-13	72902	0.0282068	0.0175753	0.108513
rs1776897	G	T	0.075	197374	0.061	0.0067	5.6e-20	55858	0.0118868	0.0302508	0.694362
rs1812175	A	G	0.1917	230433	-0.033	0.0045	4e-13	80892	-0.0203026	0.0193386	0.293788
rs2047937	C	T	0.4667	231009	0.019	0.0034	4.7e-08	83886	0.0135656	0.0138448	0.327167
rs2052670	G	A	0.4083	231210	0.02	0.0035	1.5e-08	82395	0.0150802	0.0143931	0.294761
rs2071449	A	C	0.325	226567	0.032	0.0036	2.5e-18	80785	-0.0015277	0.014458	0.915848
rs2124969	C	T	0.4083	231284	0.02	0.0034	7.1e-09	81798	0.0130225	0.0141281	0.356662
rs2160077	G	A	0.6083	231255	0.018	0.0033	4.5e-08	82591	0.0170596	0.0139797	0.222348
rs2179129	A	G	0.55	228844	0.019	0.0034	2.6e-08	78656	0.00683	0.0142446	0.631598
rs2214442	G	A	0.4417	152053	0.026	0.0045	3.9e-09	66595	0.0003643	0.0172332	0.983136
rs2274432	A	G	0.3729	227843	0.025	0.0036	1.7e-12	62810	0.0116574	0.0168533	0.489128
rs2638953	C	G	0.6333	228074	0.024	0.0036	6.5e-11	82468	-0.0023502	0.0148555	0.874297
rs272869	G	A	0.6583	229935	0.021	0.0034	6.7e-10	81997	-0.0106216	0.0142606	0.456381
rs2745353	T	C	0.55	231143	0.029	0.0033	7.9e-19	81890	0.0031768	0.013996	0.820439
rs3760318	G	A	0.6417	228998	0.021	0.0035	9e-10	78500	-0.0226423	0.014351	0.114624
rs3786897	G	A	0.4083	228567	0.02	0.0035	8.8e-09	77283	0.0178031	0.0145315	0.220524
rs3791679	A	G	0.725	228968	0.035	0.0039	2.1e-19	78209	-0.0278951	0.017259	0.106036
rs395962	T	G	0.3667	231306	0.029	0.0036	1.3e-15	81926	-0.0260527	0.0148765	0.0798998
rs4239436	G	A	0.7417	229607	0.04	0.0041	1e-22	78997	0.0139146	0.0175026	0.426612
rs4246302	G	A	0.3333	227205	0.022	0.0037	5.7e-09	79583	0.00751	0.0155792	0.629769
rs4542783	C	T	0.3879	170860	-0.023	0.004	1.7e-08	41696	0.0098012	0.020315	0.629478
rs4567683	A	G	0.2833	228589	0.022	0.0038	7.7e-09	81693	-0.0193113	0.0155151	0.213251
rs459193	A	G	0.2167	231220	0.025	0.0038	7.7e-11	82071	-0.031281	0.0161015	0.0520469
rs473902	T	G	0.9417	204544	0.049	0.0071	4.3e-12	79082	0.0144723	0.029333	0.621745
rs4886782	G	A	0.7333	228446	0.024	0.0036	6e-12	60207	-0.0208107	0.0189999	0.273384
rs606452	A	C	0.1583	229378	0.028	0.0048	1.1e-08	75461	-0.0751443	0.0224212	0.0008038
rs6556301	T	G	0.375	191245	0.028	0.0039	1.8e-12	53174	-0.0178009	0.0201862	0.377866
rs6751657	C	T	0.475	231166	0.018	0.0033	3.9e-08	83603	0.0217935	0.0138553	0.115734
rs6905288	A	G	0.575	208238	0.029	0.0038	1.7e-14	80557	0.072169	0.0157047	4.32e-06
rs710841	T	C	0.2417	230174	0.029	0.0038	8.5e-14	79097	-0.0028437	0.0159111	0.858155
rs7430034	T	C	0.5917	231192	0.021	0.0035	3.8e-09	81495	-0.0213878	0.0146279	0.143708
rs757608	A	G	0.3	229039	0.027	0.0036	1e-13	79123	-0.0070102	0.0148642	0.637199
rs7684221	A	G	0.1917	229360	-0.026	0.0047	4.2e-08	79544	0.0550203	0.0198786	0.0056434
rs7801581	T	C	0.2583	216463	0.027	0.0042	8e-11	66648	-0.043579	0.0189278	0.0213138
rs780159	G	A	0.525	220810	0.021	0.0035	1.8e-09	77684	-0.0274873	0.0144143	0.0565267
rs7970350	C	T	0.5083	229815	0.019	0.0034	3.8e-08	82228	-0.0108226	0.0139079	0.436476
rs798489	C	T	0.725	230932	0.025	0.0037	1.3e-11	81548	0.000575	0.0158725	0.971102
rs806794	G	A	0.275	224418	-0.03	0.0037	1.9e-15	79438	-0.0137208	0.0157757	0.38444
rs822531	T	C	0.7333	226664	0.024	0.0044	3.7e-08	56361	-0.0514651	0.0286074	0.0720165
rs849140	T	C	0.4	228910	0.029	0.0034	4.7e-17	78864	0.0136544	0.0143041	0.339789
rs9389986	A	T	0.25	230700	-0.024	0.0037	5.7e-11	81728	0.0153186	0.0157147	0.329662
rs9435732	T	C	0.175	228579	-0.031	0.0038	4.1e-16	80488	0.0151255	0.0166407	0.363379
rs979012	T	C	0.3583	229815	0.033	0.0036	5.4e-20	82135	0.0060121	0.0146174	0.680854
rs9864077	T	C	0.7583	219478	0.022	0.0037	1.3e-09	82460	-0.0226865	0.0151235	0.133593
rs991967	C	A	0.1897	230157	0.026	0.0037	1.1e-12	81570	0.005371	0.0157621	0.73329
rs9977276	G	T	0.75	229565	0.022	0.004	4.4e-08	81321	-0.0168648	0.017147	0.32534
SNP positions are reported according to Build 36 and their alleles are coded based on the positive strand. Number of observations, effect allele frequency, beta, standard error, and P-value are based on the corresponding meta-analysis of GWAS datasets.

## Sheet: ST 6
Supplementary Table 6: Association of individual WHR SNPs.
SNP	Effect allele	Other allele	Effect allele frequency	GIANT Consortium				CARDIoGRAM Consortium
				Number	Beta	SE	P-val	Number	Beta	SE	P-val
rs1011731	G	A	0.4583	212094	0.019	0.0033	1.1e-08	77742	0.0030384	0.0144583	0.83355
rs10245353	A	C	0.1833	212151	0.027	0.0042	1.6e-10	82269	-0.0040061	0.0180587	0.824442
rs10783615	G	A	0.1333	212143	0.035	0.0049	7e-13	79991	0.0107423	0.0214208	0.616027
rs11048470	T	G	0.2333	212159	0.025	0.0037	6.3e-12	82045	-0.0064902	0.0156184	0.677741
rs1121980	A	G	0.475	211970	0.043	0.0033	1.3e-38	84119	0.0263574	0.0141128	0.061815
rs1128249	G	T	0.5583	211920	0.021	0.0034	1.6e-09	81439	0.0135883	0.0142147	0.339106
rs11663816	C	T	0.3167	212104	0.025	0.0038	2.7e-11	84082	0.025677	0.0153928	0.0952918
rs12549058	G	T	0.0583	212028	0.04	0.0064	3.2e-10	82307	0.0337242	0.0301117	0.262727
rs1294421	G	T	0.6	212054	0.025	0.0034	6.9e-14	83351	0.0026943	0.0144424	0.852009
rs1316952	T	C	0.8833	212175	0.028	0.0049	7.3e-09	77398	0.0452332	0.0214722	0.035153
rs1440372	C	T	0.7417	210387	0.021	0.0037	7.6e-09	71624	0.0016646	0.0169107	0.921588
rs1563355	T	C	0.3136	144590	-0.031	0.0044	1.7e-12	82382	-0.0242102	0.0149357	0.105026
rs1569135	A	G	0.5333	212086	0.024	0.0033	1e-12	79180	0.0008027	0.0140768	0.954524
rs16996700	T	C	0.7	212159	0.021	0.0037	1.6e-08	83667	0.0081753	0.015457	0.596873
rs17109256	A	G	0.275	208422	0.023	0.0041	3e-08	81456	-0.023971	0.0170587	0.159959
rs17451107	T	C	0.625	211586	0.023	0.0035	3.5e-11	72902	0.0282068	0.0175753	0.108513
rs2179129	A	G	0.55	212181	0.021	0.0034	1.2e-09	78656	0.00683	0.0142446	0.631598
rs2287019	C	T	0.85	199713	0.026	0.0045	4.3e-09	53194	0.045534	0.0243882	0.0618941
rs2765539	C	T	0.2917	212176	-0.027	0.0038	1.1e-12	81782	-0.0121284	0.0154492	0.432425
rs2972164	C	T	0.5	212109	0.019	0.0033	2.4e-08	61674	0.0077358	0.0175506	0.659378
rs3786897	G	A	0.4083	212009	0.022	0.0034	4e-11	77283	0.0178031	0.0145315	0.220524
rs459193	A	G	0.2167	212101	0.026	0.0038	6e-12	82071	-0.031281	0.0161015	0.0520469
rs4640244	G	A	0.375	198799	0.021	0.0037	3.1e-08	56383	0.043146	0.0228139	0.0585956
rs4715213	T	C	0.1	212199	0.024	0.0044	4e-08	81976	0.0169208	0.0184364	0.358726
rs4929927	G	A	0.725	212152	0.02	0.0034	7.6e-09	79268	-0.0085302	0.0146664	0.560828
rs929641	A	G	0.6167	212102	0.02	0.0033	4.2e-09	78729	-0.0111251	0.0142706	0.435638
rs9860730	A	G	0.7667	212062	0.023	0.0036	2.8e-10	84165	-0.0173359	0.0150005	0.247808
rs998584	A	C	0.475	193299	0.029	0.0037	5e-15	66823	0.0480798	0.0184133	0.009024
SNP positions are reported according to Build 36 and their alleles are coded based on the positive strand. Number of observations, effect allele frequency, beta, standard error, and P-value are based on the corresponding meta-analysis of GWAS datasets.

## Sheet: ST 7
Supplementary Table 7: Association results of individual WHRadjBMI SNPs.
SNP	Effect allele	Other allele	Effect allele frequency	GIANT Consortium				CARDIoGRAM Consortium
				Number	Beta	SE	P-val	Number	Beta	SE	P-val
rs10245353	A	C	0.1833	210008	0.035	0.0043	8.4e-16	82269	-0.0040061	0.0180587	0.824442
rs10804591	A	C	0.85	209921	0.024	0.0042	6.6e-09	79015	0.0352116	0.0168863	0.0370494
rs10842707	T	C	0.1667	210023	0.032	0.004	4.4e-16	82120	0.0111093	0.0168099	0.508689
rs10991437	A	C	0.1	209941	0.031	0.0054	1e-08	83661	0.0356146	0.0214935	0.0975212
rs11231693	A	G	0.0417	198072	0.041	0.0075	4.5e-08	78365	-0.0455823	0.0323974	0.159436
rs1128249	G	T	0.5583	209414	0.028	0.0035	2e-15	81439	0.0135883	0.0142147	0.339106
rs12143789	C	G	0.1583	209874	0.024	0.0042	7.6e-09	80863	0.0171059	0.0178973	0.339182
rs12608504	A	G	0.3417	209990	0.022	0.0036	8.8e-10	78579	0.0066316	0.0147786	0.653627
rs12679556	G	T	0.2083	203826	0.027	0.004	2.1e-11	82403	0.0293663	0.0163087	0.0717573
rs1294410	C	T	0.625	209830	0.031	0.0035	2e-18	82226	-0.0015671	0.0145633	0.91431
rs1385167	G	A	0.1417	206619	0.029	0.0049	1.8e-09	83430	0.0048099	0.0202619	0.812358
rs1440372	C	T	0.7417	207447	0.024	0.0038	1.1e-10	71624	0.0016646	0.0169107	0.921588
rs1569135	A	G	0.5333	209906	0.021	0.0034	5.6e-10	79180	0.0008027	0.0140768	0.954524
rs17451107	T	C	0.625	207795	0.026	0.0036	1.1e-12	72902	0.0282068	0.0175753	0.108513
rs17819328	G	T	0.45	208809	0.021	0.0035	2.4e-09	79638	0.0305449	0.0149247	0.0406969
rs1936805	T	C	0.55	209859	0.042	0.0034	3.6e-35	80459	0.0022626	0.0143289	0.874533
rs2071449	A	C	0.325	206953	0.028	0.0036	3e-14	80785	-0.0015277	0.014458	0.915848
rs2294239	A	G	0.55	209454	0.025	0.0035	7.2e-13	69579	0.0051186	0.0151591	0.735619
rs2645294	C	T	0.4655	209808	-0.031	0.0035	1.7e-19	81444	-0.006655	0.0140846	0.636571
rs2820443	C	T	0.3	209975	-0.035	0.0037	5.3e-21	82291	-0.0324465	0.0151613	0.0323479
rs303084	A	G	0.7833	209941	0.023	0.0042	3.9e-08	78289	0.0131787	0.0174065	0.448984
rs4081724	G	A	0.85	207418	0.035	0.0051	7.4e-12	77179	0.0332176	0.0208477	0.111083
rs459193	A	G	0.2167	209952	0.026	0.0038	1.6e-11	82071	-0.031281	0.0161015	0.0520469
rs4646404	G	A	0.625	198196	0.027	0.0039	1.4e-11	56390	0.0405238	0.0237353	0.087762
rs4765219	C	A	0.625	209807	0.028	0.0036	1.6e-15	84180	0.0438223	0.0145519	0.0026001
rs6090583	A	G	0.4333	209435	0.022	0.0034	6.2e-11	84004	0.0308612	0.0141194	0.0288346
rs6772129	A	G	0.7583	210055	0.035	0.0037	3.4e-21	81820	-0.0214446	0.0152312	0.159151
rs714515	G	A	0.4583	203401	0.027	0.0034	4.4e-15	82366	0.0077887	0.0139692	0.577143
rs7705502	A	G	0.2917	209827	0.027	0.0036	4.7e-14	82232	-0.0090783	0.0149647	0.544085
rs8030605	A	G	0.1583	208374	0.03	0.0053	8.8e-09	72750	-0.03988	0.0233193	0.0872341
rs8042543	C	T	0.85	208255	0.026	0.0043	1.2e-09	67946	0.022448	0.0221078	0.309921
rs878639	A	G	0.6417	207490	0.021	0.0035	5.1e-09	81330	-0.0271764	0.0146803	0.0641379
rs905938	C	T	0.325	207867	-0.025	0.004	7.3e-10	53009	-0.012686	0.0220714	0.565446
rs979012	T	C	0.3583	209941	0.027	0.0036	3.3e-14	82135	0.0060121	0.0146174	0.680854
rs998584	A	C	0.475	189620	0.043	0.0038	1.1e-29	66823	0.0480798	0.0184133	0.009024
rs9991328	T	C	0.4833	209925	0.018	0.0034	4.5e-08	78581	0.0212696	0.0142062	0.134339
SNP positions are reported according to Build 36 and their alleles are coded based on the positive strand. Number of observations, effect allele frequency, beta, standard error, and P-value are based on the corresponding meta-analysis of GWAS datasets.

## Sheet: ST 8
Supplementary Table 8: Overlapped individuals between BMI and CAD datasets in European descendants
Study	Full name	Sample size in BMI dataset (Cases/Controls)	Sample size in CAD dataset (Cases/Controls)
ADVANCE	Atherosclerotic Disease, Vascular Function, and Genetic Epidemiology	1568/111	278/312
LURIC	Ludwigshafen Risk and Cardiovascular Health Study	2897/419	1138/509
GERMIFS I	German Myocardial Infarction Family Studies	600/275	884/ 1604
GERMIFS II	German Myocardial Infarction Family Studies	1124/98	1222/1287
MIGen	Myocardial Infarction Genetics Consortium	1420/1558	1274/1407

## Sheet: ST 9
Supplementary Table 9: Overlapped individuals between obesity-related traits adjusted for BMI and CAD datasets in European descendants
Study	Full name	Sample size in BMI dataset (Cases/Controls)	Sample size in CAD dataset (Cases/Controls)
ADVANCE-CAD	Atherosclerotic Disease, VAscular FuNction, & GenetiC Epidemiology study	1554/125	278/ 312
LURIC	Ludwigshafen Risk and Cardiovascular Health Study	2218/1098	1138/509
B58C(WTCCC)	British 1958 birth cohort (Wellcome Trust Case Control Consortium controls)	1422/80	1926/2938
